# Supplementary material for: Identification and Characterization of Differentially Expressed Genes in Inferior and Superior Spikelets of Rice Cultivars with Contrasting Panicle-Compactness and Grain-Filling Properties
Source: PLoS One. 2015 Dec 28;10(12):e0145749. doi: 10.1371/journal.pone.0145749 (PMC4692420; doi:10.1371/journal.pone.0145749)
Supplement: S2 Table — (XLSX) [file pone.0145749.s009.xlsx]

## Sheet: Sheet1
S2 Table
	Primers used in RT-PCR and RT-qPCR
	Sl. No.	Genes	Forward Sequence	Reverse Sequence
	1	LOC_Os04g32020.1	5'-ATGTTGAGAGGGGTACATTCAGC -3'	5'-TAGCCCAATTCAAAGCCCAAAAC-3'	2-oxoglutarate dehydrogenase, E1 component
	2	LOC_Os11g36390.1	5'-GCCAGGAAGACTTTGACACAATT -3'	5'-TGCTGCCACTCGTTTCTTTAATG-3'	DNA ligase
	3	LOC_Os03g12670.1	5'-GCGGCAAGGTAAGAGAACATGTA-3	5'-GGCTAAACAAAATAACCCCCGTG-3'	Hypothetical protein
	4	LOC_Os02g05610.1	5'-AACATCTGAACCTCAAGCATCCT-3'	5'-AGGCGTTAGTTCAGAAGGTGTAG-3'	C2H2 RING finger
	5	LOC_Os10g26060.1	5'-TCGATAATCCTAACCGTGCTGAT-3'	5'-TGGTATAGATTTACTTTAACGGCGC-3'	Glutelin type II precursor
	6	LOC_Os11g33000.1	5'-GACACCAGTTACCAGATGATGCA-3'	5'-AAGAGAGTTGGAAGTTGACAGGG-3'	Prolamin precursor
	7	LOC_Os06g04200.3	5'-GAGATCAAGGTTGCAGACAGGTA-3'	5'-CTGAAACGCATCTGGTTGTCTTT-3'	GBSSI
	8	LOC_Os04g30430.1	5'-TGAAAGCAGCAACATTCAAGAGG-3'	5'-AACCCATAGCAGAACCCTTGAAT-3'	Nuclear transport factor
	9	LOC_Os05g41970.1	5'-AGAGGTTCCAGCCGATGTTCC-3'	5'-CTCCTCGTAGCTCCTCACCAT-3'	Alpha globulin
	10	LOC_Os04g33460.1	5'-AATGTGACTGAGGGTGTGATCAA-3'	5'-TGCACGCATTCTCTTGTATTCAC-3'	SBE4
	11	LOC_Os09g38030.1	5'-ATTAATGTTCCCCGCTCGAGATT-3'	5'-TTGAACTCAGGTCCAAGCTCAAT-3'	Uridylyl transferase
	12	LOC_Os01g59790.2	5'-CAGAGACGAGCTTCACAGGATG-3'	5'-TACAACCCTTCACCAGATGTAGC-3'	ADP rybosylation factor-1
	13	LOC_Os03g01910.1	5'-CTACCACCACTGATGACAAGAGG-3'	5'-CTCACTACCCATGTATTTGCACC-3'	BTF3
	14	LOC_Os06g41030.1	5'-CCGGAGTATTCGTCCATCCAAG-3'	5'-TGGCGTTCACCTCCCAGAC-3'	Conserved hypothetical protein
	15	LOC_Os10g32550.1	5'-TGCTGTGGAAGAGGGTATTGTAC-3'	5'-TCCAAAAGCTTACCGACAACAAC-3'	Mitochondrial chaperonin-60
	16	LOC_Os06g09450.2	5'-TCTTTGTCCAGCCTGCATTCTAT-3'	5'-TGTGGTAAGGATCAATGTGCAGA-3'	Sucrose Synthase2
	17	LOC_Os01g04814.1	5'-TGCAACTGAGGCTGATTCTACAT-3'	5'-CACTCTCATTTCCTTCTCCTCGT-3'	AAA-Type ATPase
	18	LOC_Os07g31850.1	5'-CTGCTGGGATATTGGTTGAGTCT-3'	5'-TCCCTCCCAAAAGAATGCCATAA-3'	C3H4 RING finger
	19	LOC_Os03g05390.6	5'-GAGAAGAGATGGAGGGTGTTTGT-3'	5'-TATGACACCTTCTCCAGACAAGC-3'	Citrate transporter family protein
	20	LOC_Os06g21410.1	5'-ATGAAGAAGATTGCCTGCGC-3'	5'-AAGAAGGACAGCATGGAGGC-3'	Conserved hypothetical protein
	21	LOC_Os06g06560.1	5'-GGTCTCACAGAAGATTCCATCGA-3'	5'-ACCACAAACATCTCCTAGTCCAC-3'	Hypothetical protein
	22	LOC_Os07g08420.1	5'-GAAGATGGTTACAGGGGCTAGAC-3'	5'-GCATTGTTAGCGTTGGAGAAGTAG-3'	RISBZ1
	23	LOC_Os03g58250.1	5'-GGCAATGCTACTCCAGTTCAAAA-3'	5'-CATCATCTGACTGCTCCCTTGAT-3'	RISBZ2
	24	LOC_Os02g16680.1	5'-TCACTTAGCTGATCTCGAGACG-3'	5'-ATTCTGTTGTCCGTGACCGC-3'	RISBZ3
	25	LOC_Os02g07840.1	5'-CCAACCAGCAATTCACAACTTCT-3'	5'-CATCTTCACCTTGACCCGGAG-3'	RISBZ4
	26	LOC_Os06g45140.1	5'-GAGCAACTCAAAGGCGAAAACT-3'	5'-CAGCCATCTTGACCTTGACTCTT-3'	RISBZ5
	27	LOC_Os02g15350.1	5'-CGAAGCTGTGATGACGAAGG-3'	5'-GTAGAAGTAGTCCGGCCTCG-3'	RPBF
	28	LOC_Os04g31240.1	5'-CTCAGGAAATAGTGGGTTGGTGT-3'	5'-TGTCCTTCATTAGCCCTTGGTAC-3'	GsK3 homolog
	29	LOC_Os07g38970.1	5'-ATATGTTCCACCACCATTTGCTG-3'	5'-CACTTTCACCATGTCATGCTGAG-3'	Succinyl CoA synthase
	30	LOC_Os07g04240.1	5'-GTCAGGGGGTTATTGCTTTGAAC-3'	5'-TCAAGGTCCTGAAGTGGTAAACC-3'	Succinate dehydrogenase
	31	LOC_Os01g46610.1	5'-GTGATGCAACTGATGACAAGGTC-3'	5'-GCTCTTCCACATTTGCTTTAGGT-3'	Isocitrate dehydrogenase
	32	LOC_Os01g46070.1	5'-TGTAACAGAGCTGCCATTCTTTG-3'	5'-GCCCTTAAGATTCTCCAGTCCTT-3'	Malate dehydrogenase
	33	LOC_Os05g32660.1	5'-CTATTTCTGGCCTTCCTCCACTT-3'	5'-AACTCCAGTCCAAGCATATCCAT-3'	Leucine rich repeat
	34	LOC_Os03g54890.1	5'-AGGTTGGCTGGAACTACTATGAC-3'	5'-TGATCGGAGCAAGAATCTCCAG-3'	60S ribosomal protein
	35	LOC_Os03g50885.1	5'-CCTCTTCCAGCCTTCCTTCATAG-3'	5'-CAATGCCAGGGAACATAGTGGTA-3'	Actin
	36	LOC_Os09g00999	5'-CTTAAAGGAATTGACGGAAGGGC-3'	5'-GACAAATCGCTCCACCAACTAAG-3'	18S
